# Supplementary material for: Dynamic Contrast-Enhanced Magnetic Resonance Imaging for the Prediction of Monoclonal Antibody Tumor Disposition
Source: Int J Mol Sci. 2022 Jan 8;23(2):679. doi: 10.3390/ijms23020679 (PMC8775965; doi:10.3390/ijms23020679)
Supplement: Supplementary file 1 [file ijms-23-00679-s001.zip]

Archive with 1 entries (1 files):
- ijms-1501765-supplementary.pdf
